# Supplementary material for: Effective Connectivity Evaluation of Resting-State Brain Networks in Alzheimer’s Disease, Amnestic Mild Cognitive Impairment, and Normal Aging: An Exploratory Study
Source: Brain Sci. 2023 Feb 4;13(2):265. doi: 10.3390/brainsci13020265 (PMC9954618; doi:10.3390/brainsci13020265)
Supplement: Supplementary file 1 [file brainsci-13-00265-s001.zip]

Archive with 1 entries (1 files):
- brainsci-2150243-supplementary.pdf
